# Supplementary material for: Occurrence, Distribution, and Transmission of Alfalfa Viruses in China
Source: Viruses. 2022 Jul 12;14(7):1519. doi: 10.3390/v14071519 (PMC9316278; doi:10.3390/v14071519)
Supplement: Supplementary file 1 [file viruses-14-01519-s001.zip]

Archive with 8 entries (8 files):
- Figure S1.jpg
- Figure S2.jpg
- Figure S3.jpg
- Figure S4.jpg
- Figure S5.jpg
- Figure S6.jpg
- File S1.pdf
- Table S1-S11.xlsx
