# Supplementary material for: Occurrence, Distribution, and Transmission of Alfalfa Viruses in China
Source: Viruses. 2022 Jul 12;14(7):1519. doi: 10.3390/v14071519 (PMC9316278; doi:10.3390/v14071519)
Supplement: Supplementary file 1 [file viruses-14-01519-s001.zip › Table S1-S11.xlsx]

## Sheet: Table S1
Table S1. The number of alfalfa leaves samples from eight regions
	Xinjiang		Gansu	Ningxia			Shanxi	Inner Mongolia	Beijing	Jilin	Heilongjiang
	Hutubi	Urumchi	Lanzhou	Yinchuan	Guyuan	Longde	Taiyuan	Huhhot	Haidian	Gongzhuling	Harbin
7/2018	-	21	11	28	-	-	25	27	15	19	10
9/2019	25	16	24	21	-	-	33	27	24	24	24
5/2020	-	10	36	11	40	9	-	65	24	-	-

## Sheet: Table S2
Table S2. The number of alfalfa leaf samples collected from 29 alfalfa cultivars across seven regions of China
	Gansu	Ningxia			Inner Mongolia	Jilin	Heilongjiang
	Lanzhou	Yinchuan	Guyuan	Longde	Huhhot	Gongzhuling	Harbin
Creno						3
Ladak DL						3
Magda						3
Runner						3
WL168	3				5		3
WL298HQ		3
WL343HQ			3		11
WL354HQ			3
Aohan							3
Gibraltar		3
Dongnong No.1							6
Gannong No.1					9
Gannong No.3	14	4
Gannong No.5	6		3
Gannong No.9	16		3
Gongnong No.1			3		3	22	4
Gongnong No.2							3
Emperor		7		3
Alfaqueen			3
Salt-tolerant Star			5		5		3
Longdong				7
Moster		4
Nongjing No.1							4
Sanditi					7
Caribou			8		8
Zhaodong					8		3
Zhongmu No.1		6
Zhongmu No.2		4
Zhongmu No.3.		7

## Sheet: Table S3
Table S3. Primers used for RT-PCR diagnostics and sequencing validation.
Primer	Sequences（5‘--3’）	Amplified Length(bp)	Annealing Temperature	Refrence ID	Detection Virus
AMV-CP-995-F	TTCCCGAAGGTCCTAGTGTTC	545	55	NC_002025.1	AMV RNA3
AMV-CP-1539-R	GTCGTCACGTCATCAGTGAGAC
MsAPV1-RDRP-557-F	TGAAGCCCACGGAGAAAGTC	517	52	MK292286.1	MsAPV1 RDRP
MsAPV1-RDRP-1108-R	TTCTTTGAGGGTTGGCTCCG
MsAPV1-CP-253-F	TTCCCTCTAAAGCTACGGTTGT	822	55	MK292287.1	MsAPV1 CP
MsAPV1-CP-1075-R	CCTCATTCAGACGGGCATC
MsAPV2-RDRP-246-F	TGGCTATCGCCGCTCC	833	55	MK292288.1	MsAPV2 RDRP
MsAPV2-RDRP-1078-R	CGGAAGTGTCAGGGTAGTGG
MsAPV2-CP-643-F	TCCCTTCCAATTTCAAGTCCT	579	55	MK292289.1	MsAPV2 CP
MsAPV2-CP-1221-R	AGCCAAAGTGCCAGAGCC
MsDPV1-RDRP-511-F	CCCACCTTCAAACTAGCCGT	503	55	MT675010	MsDPV1 RdRp
MsDPV1-RDRP-1013-R	CAGTAAACCCAGCCATCAGG
MsDPV1-CP-296-F	TACCGAAGCGTTCTTATCCC	869	50	MT675012	MsDPV1 CP
MsDPV1-CP-1164-R	CAGCACGATTGTCAAGCCTAAT
MsAV1-640-F	GACTACCAGAGGGAGCGGAAAC	430	58	MT682311	MsAV1
MsAV1-1069-R	CATGAGCGGCCACCAAGA
CnVYV1-R1-5086-F	TGGTAGGGCTGGAGACAATG	326	58	BK011042.1	CnVYV1 RNA1
CnVYV1-R1-5411-R	AGTATTTCCGCACCAGGTAGTT
CnVYV1-R2-2441-F	GGTTATCTTGCTGGTGGTTC	608	58	BK011043.1	CnVYV1 RNA2
CnVYV1-R2-3049-R	TCCACAAAACAAGGTGCTG
MsMV1-5918-F	CTCCTGATGCTCGGGTTC	630	55	MF443260.1	MsMV1
MsMV1-6547-R	CGGAACGAGGAGAAGAAGG
AVF-5998-F	GCTGAGAAGTCTCCTGCTGG	330	58	NC_040565.	AVF
AVF-6327-R	GATGGTTTGATCAGCGGTG
ALCV-F	ATGCAAATGGCAACATCTGA	345	57	Our contig	ALCV
ALCV-R	TGTGTATGCGTTCTTCTGGG
BLRV-3238-F	CAACGAAAACGACGACAAC	419	50	NC_003369.1	BLRV
BLRV-3657-R	TAGAGAATCCTGAATTGGTCC
PeSV-7155-F	TGGGGAGCGAGAAAGAGTT	797	55	NC_027527.1	PeSV
PeSV-7951-R	GCACGCATTATTACGCCAAT
PeSV-7307-F	GTGTCTGACAAAATGAAGCTTG	596	53	NC_027527.1	PeSV
PeSV-7903-R	CCGGTAACAGACGCATCATT
AEV1-3354-F	AGGACAATCGGTCTTCTG	1349	TD	NC_029993.1	AEV1
AEV1-4702-R	CCTTCGTAGCCCCAG
AEV1-4568-F	GGGAAGATCCAGCTCATG	1053	TD	NC_029993.1	AEV1
AEV1-5620-R	GGCCCTCTTTTAGCACAT
ADV-59-F	AAAGTAGGAGTGAGTAATCCTT	1565	55	NC_028237.2	ADV
ADV-1623-R	TCACCCCACGATGTCTTT
ADV-131-F	CGTCAATCTTTAACGCCTCG	1496	55	NC_028237.2	ADV
ADV-1626-R	CACTCACCCCACGATGTCTTT
LTSV-2161-F	GTCAGTCAGAAAGCTCGTCTC	1001	50	NC_001696.2	LTSV
LTSV-3161-R	ATTGGAGATAGCAACGATCC
ADPV-137-F	ACGAAAACCCCGTCCTTC	937	TD	OK514710.1	ADPV
ADPV-1073-R	TTTCAGCTTCTTGCTCCTCAT
ARaV-P1-2-87-F	TCTGTGAAAATATCAGGGAA	436	TD	MK648429.1	ARaV P1
ARaV-P1-2-522-R	CTTTAATTGTCGGTGATGAG
ARaV-P2-3-315-F	ATCTACCACATTTGCCAGTT	491	TD	Our contig	ARaV P2
ARaV-P2-3-805-R	AAATTCAAGCGATGATTACA
ARaV-P3-616-F	ATCGTGTTCCTGCTGTAAGC	524	TD	MK648430.1	ARaV P3
ARaV-P3-1139-R	TTTCTAAATCTGGTGGTGGG
ARaV-P4-424-F	TCTGTTCTGCCTAACCTTGG	591	TD	Our contig	ARaV P4
ARaV-P4-1014-R	GGATTGGCTGCCACTACC
MsV1-P1-l13-699-F	AAACGATGGTCACTTATTCC	521	TD	Our contig	MsV1 P1
MsV1-P1-l13-1219-R	TCGCATTCCTGCTTCTG
MsV1-P3-356-F	CTGCCTCCATCTTTGCT	420	TD	Our contig	MsV1 P3
MsV1-P3-775-R	ATTGGGCTGTTGCTGTAT
MsV1-G-952-F	TGATGTGGGATGAAGGC	1125	TD	Our contig	MsV1 Glycoprotein
MsV1-G-2161-R	TGGAGGATGTTTGGATAAGT
MsV1-N-547-F	TGATGACACCAACGACACT	933	TD	Our contig	MsV1 nucleocapsid
MsV1-N-1479-R	GGGACAAAGGATGGGAAT
MsV1-P-F1	TATGAGAAACATAAAGGAGAGAGG	808	TD	Our contig	MsV1 for patching the gap between P and P3
MsV1-P3-R1	CCAGTCTTATCTCTTTAACACACAC
MsV1-G-F1	AAGATAATGGTACTCTAACAATGGA	1591	TD	Our contig	MsV1 for patching the gap between G and L
MsV1-L-R1	TCTTGACAGACCTGAATATAATCAC
MsLV1_9-F	TCGCTAACAAAGGGTCG	771	TD	Our contig	MsV1 Rdrp
MsLV1_779-R	TAGATGGGCTCTGCTCC

## Sheet: Table S4
Table S4. Primers used for qRT-PCR diagnostics and sequencing validation.
Primer Name	Sequence(5'--3')	Length	The virus species of detection
AMV-Q-F	GAAGTTCGGGTTTGAGYTGGTC	157	AMV
AMV-Q-R	GACCCAAACTTCGTTGAATCG
MsAPV1-Q-F	TGGCGTGATCTTCTGGGTTC	125	MsAPV1
MsAPV1-Q-R	CAGCGACGGTCAGGCTTTC
MsAPV2-Q-F	GAGCCTTTGCTCCTCTGGACT	201	MsAPV2
MsAPV2-Q-R	GCAGCTTCATTGGCAGCAAC
MsDPV1-Q-F	GTTGGAAGACCCGTTTGGCT	159	MsDPV1
MsDPV1-Q-R	CCAGTCATCAATGTCTTGTATGGC
MsAV1-Q-F	GGAGCGGAAACAAAGGCG	160	MsAV1
MsAV1-Q-R	CTTCACCCTCGTGTTGTCAGG
CnVYV1-Q-F	GCCAGGAGAACTGTCAATGGAG	147	CnVYV1
CnVYV1-Q-R	CAAAACAAGGTGCTGGAAGGAT
TUA-F	ACCGCATTCGCAAGTTGTCAGA	95	Reference of O.loti
TUA-R	CCAGAGCCTGTACCTCCTCCAA
actin2-F	CAAAAGATGGCAGATGCTGAGGAT	105	Reference of alfalfa
actin2-R	CATGACACCAGTATGACGAGGTCG

## Sheet: Table S5
Table S5. RNA-seq summary for alfalfa samples.
No.	Samples Name	Total Reads	Total Bases	Q20(%)1	Q30(%)2	Reads / %3	Contigs	N50	N90	Virus contigs / %4
1	XH1-XJ1	71001482	10608537261	98.9528	96.3153	146286 / 0.21	3221	282	264	52 / 1.61
2	XH1-XJ2	84421276	12572787022	98.981	96.3903	161080 / 0.19	4694	281	261	50 / 1.07
3	XH1-XJ3	67904588	10114067249	98.9935	96.4418	146324 / 0.22	3953	286	265	40 / 1.01
4	XN2-XJ1	67698658	10112371147	98.9795	96.3744	1191294 / 1.76	49271	515	299	28 / 0.06
5	XN2-XJ2	103607470	15443103754	98.9547	96.3568	2533466 / 2.45	46601	487	291	56 / 0.12
6	XN2-XJ3	90680694	13539350933	98.954	96.3141	893330 / 0.99	43692	427	285	36 / 0.08
7	G9-GS1	99128386	14780379333	98.9897	96.4459	242770 / 0.24	14676	317	273	19 / 0.13
8	G9-GS2	92624186	13807854468	98.9962	96.5069	234442 / 0.25	17949	289	267	53 / 0.3
9	G9-GS3	89246252	13304460701	98.9429	96.3345	155452 / 0.17	8745	284	264	37 / 0.42
10	ZM1-NX1	79779884	11929869924	98.8443	96.0317	6175694 / 7.74	5819	289	269	117 / 2.01
11	ZM1-NX2	93276116	13941697716	98.986	96.4408	4669472 / 5.01	9679	288	268	120 / 1.24
12	ZM1-NX3	69917054	10451188400	99.0003	96.471	1917380 / 2.74	4988	287	267	80 / 1.6
13	GN1-JL1	83188570	12434543386	98.8398	96.0253	4179528 / 5.02	8417	284	265	155 / 1.84
14	GN1-JL2	87498748	13081552835	98.8275	95.9777	4745428 / 5.42	15158	286	267	141 / 0.93
15	GN1-JL3	64473364	9506620263	98.1111	94.2433	3565894 / 5.53	5741	291	265	170 / 2.96
1, Q20:Base Call Accuracy≥99%;
2, Q30:Base Call Accuracy≥99.9%;
3, Reads:The number of Reads removed host genome from the alfalfa RNA-seq data, % is a percent ratio of removed reads to clean reads;
4, Virus contigs is the contigs blast to the viral genome, % is the percent ratio of virus contigs to the contigs.

## Sheet: Table S6
Table S6.The number of contigs blast viruses in the libraries.
No.	Virus Name	Abbreviation	Segment	Hutubi, Xinjiang			Urumchi, Xinjiang			Lanzhou, Gansu			Yinchuan, Ningxia			Gongzhuling, JiLin
				XH1-XJ1	XH1-XJ2	XH1-XJ3	XN2-XJ1	XN2-XJ2	XN2-XJ3	G9-GS1	G9-GS2	G9-GS3	ZM1-NX1	ZM1-NX2	ZM1-NX3	GN1-JL1	GN1-JL2	GN1-JL3
1	Alfalfa mosaic virus	AMV	RNA1	2	1	1	1	9	1	1	1	1	1	14	3	2	1	3
			RNA2	4	3	3	2	3	4	1	1	1	10	11	8	13	9	7
			RNA3	6	4	4	3	2	4	1	1	1	15	6	7	3	1	4
2	Medicago sativa alphapartitivirus 1	MSAPV1	RNA1	1	1	2			1	1	1	1	1	1	1
			RNA2	6	1	1	1	1	1	2	1	2	3	2	1	1
3	Medicago sativa alphapartitivirus 2	MsAPV2	RNA1	1		2	1	1	2	3	4	1	1	1	1	2	1	1
			RNA2	1	1	1	3	3	1	2	1	1	2	2	1	2	2	3
4	Medicago sativa deltapartitivirus 1	MsDPV1	RNA1	1	1	1			1	1	1	1				1	2	2
			RNA2	1	1	1			1	1	1	1				1		3
5	Medicago sativa amalgavirus 1	MsAV1	Genome	1	1	1			1	1	1	1	1	1	1	1	1	1
6	Cnidium vein yellowing virus 1	CnVYV1	RNA1	5	8	6	15	12	4		21	12	5	24	8	68	63	59
			RNA2	3	6	2	2	24	5	1	10	11	6	11	9	56	60	83
7	Medicago sativa marafivirus 1	MsMV1	Genome										1	6	5	2	1	3
8	Alfalfa virus F	AVF	Genome										5	5	8
9	Alfalfa leaf curl virus	ALCV	Genome										5	2	1	1
10	Bean leafroll virus	BLRV	Genome										5	6	5
11	Pea streak virus	PeSV	Genome	3		3							56	24	16
12	Alfalfa enamovirus 1	AEV1	Genome	2	1				5				1
13	Alfalfa dwarf virus	ADV	Genome	4	6	3			4	3	2
14	Lucerne transient streak virus	LTSV	Genome								5	2
15	Alfalfa_deltaparitivirus	ADPV	Genome	1	1	1			1	1	2	1				2		1
16	Alfalfa ringspot-associated virus	ARaV	P1	5	4	3
			P2	5	5	3
			P3	1	2	1
			P4	1	3	1
17	Medicago sativa virus 1*	MsV1	L											4	6
			G											1	1
			N											1	1
			P3											1	1
18	Medicago sativa luteovirus 1*	MsLV1	L										1	1	1
19	Lettuce mosaic virus	LeMV	Genome					1
Note: The asterisk indicates the newly discovered virus in our study.

## Sheet: Table S7
Table S7. Homology of protein sequences with viruses related to the Mononegavirales order
GenBank ID	Acronym	Virus Name	N	P	P3	M	G	L
DAF42395	ViVV1	Viola verecunda virus 1	63.46	-	62.85	-	58.91	64.09
MW503935	StV3	Strawberry virus 3	59.14	44.18	60.25	39.38	56.91	62.89
NC_009608	OFV	Orchid fleck virus genomic	24.35	33.33	18.93	20.97	5	28.38
KF209275	CLV	Citrus leprosis virus	24.14	31.43	18.93	22.58	17.9	28.08
NC_016136	PoYDV	Potato yellow dwarf virus	23.53	22.45	26.32	14.33	18.64	26.26
MN273311	CVCNV1	Cardamom vein clearing nucleorhabdovirus 1	22.41	25.01	-	16.67	17.2	26.31
MF102281	MIMNV	Maize Iranian mosaic nucleorhabdovirus	22.37	14.29	-	23.53	19.64	24.93
MW014292	JYBV	Joa yellow blotch virus	22.22	25.01	25.81	12.99	18.14	24.93
NC_006942	TaroVCV	Taro vein chlorosis virus complete genome	21.71	28.57	33.33	25.12	22.86	25.92
MZ983390	CnV1	Cnidium virus 1 isolate SK	21.58	25.87	-	13.33	18.54	27.54
NC_038756	CRSV	Coffee ringspot virus	21.56	20.33	13.01	12.28	22.22	27.55
MH778545	ARV	Apple rootstock virus A	21	15.38	17.86	20.31	17.23	26.84
MG948563	AANV	Alfalfa associated nucleorhabdovirus	20.52	18.89	-	18.75	16.48	27.4
MG938506	CCSV	Clerodendrum chlorotic spot virus	20.13	19.88	-	23.53	12	28.37
NC_001615	SYNV	Sonchus yellow net virus	20	10.13	20.29	25.71	16.83	27.82
MH323437	GSPNV	Green Sichuan pepper nucleorhabdovirus	19.75	23.08	-	15.43	17.54	27.38
BK014299	ASV2	Asclepias syriaca virus 2	19.62	44.44	7	15	17.42	26.78
BK014300	PAV1	Plectranthus aromaticus virus 1	18.91	8.88	12	14.33	21.27	26.47
KM823531	DYVV	Datura yellow vein virus	18	40.66	-	17.31	19.22	27.12
BK014301	RDV1	Rhododendron delavayi virus 1	17.55	18.6	13	13.76	18.24	27.44

## Sheet: Table S8
Table S8. Homology of protein sequences with viruses related to the Tombusviridae family
GenBank ID	Acronym	Virus Name	Similarity(%)
ARV85989	PALV	Peach associated luteovirus	66.67
YP_009316228	CALV	Cherry associated luteovirus	66.29
AFP55333	SDV	Soybean dwarf virus	65.92
YP_001949736	RSDAV	Rose spring dwarf-associated virus	65.92
NP_563609	BLFV	Bean leafroll virus	65.17
YP_009551922	AALV	Apple-associated luteovirus	62.83
YP_009552848	ALV	Apple luteovirus	62.22
ABY73679	BYDV	Barley yellow dwarf virus	59.33
YP_009553479	ADMV	Adonis mosaic virus	35.19
ABB29868	AFBV	Angelonia flower break virus	33.81
QNT09934	ETBTV	Ethiopian tobacco bushy top virus	32.71
AAT44838	BBSC	Beet black scorch virus	13.79

## Sheet: Table S9
Table S9. Homology of Alfalfa ringspot-associated virus (ARaV) protein sequences with viruses related to the emaravirus.
GenBank ID	Acronym	Virus Name	Identity(%)
			RNA1-1	RNA1-2	RNA1-3	RNA1-4	RNA2-1	RNA2-2	RNA4
QGX86470	ARaV	Alfalfa ringspot-associated virus		93.43	92.14
AVH85455	TRAEV	Ti ringspot-associated emaravirus	57.33	61.11	54		26.62	36.98	54.03
AML03207	WMV	Wheat mosaic virus	53.69	59.6	44.29		32.49	38.58	53.61
CAD0281685	CORAV	Common oak ringspot-associated virus	57.19	62.63	49.65	35.88	33.75	41.54	53.28
QGT41066	HPWMEV	High Plains wheat mosaic emaravirus	56.83	59.6	44.29	46.56	32.49	38.87	53.06
AWH90165	PVBV	Palo verde broom virus	59.68	61.11	50	45	28.39	39.29	49.17
YP_009237267.1	RLBEV	Raspberry leaf blotch emaravirus	53.35	58.08	47.55	41.22	34.29	39.58	44.01
QQD79824	JYMAV	Jujube yellow mottle-associated virus	54.95	58.79	45.07	44.27	34.98	41.07	43.25
QIN85948.1	LCRaV	Lilac chlorotic ringspot-associated virus	45.51	46.77	33.1	38.81	26.51	25.44	21.41
CAG9003598	ASAEV	Ash shoestring-associated emaravirus	48.08	50	34.75	35.82	25.63	26.49	22.13
QAR18002	PiEV	Pistacia emaravirus	50.8	51	36.88	31.85	23.11	28.19	21.41
QBH72677	FMEV	Fig mosaic emaravirus	45.83	51.5	41.55	32.85	21.85	27.68	21.1
QHZ99261	RREV	Rose rosette emaravirus	46.15	51.5	40.43	34.35	26.89	27.98	19.23
QOI17315	MMAV	Maple mottle-associated virus	46.15	51	40.14	30.83	23.53	26.11	18.54
YP_009508083	RYRAEV	Redbud yellow ringspot-associated emaravirus	48.4	47.03	33.1	33.59	24.07	22.62	19.62
Note: RNA1-1, RNA1-2, RNA1-3 and RNA1-4 represented the four contigs of RNA1 encoding RNA-dependent RNA polymerase (RdRp), respectively; RNA2-1 and RNA2-2 represented the two contigs of RNA2 glycoprotein (G), respectively.

## Sheet: Table S10
Table S10. Summary of Medicago sativa deltapartitivirus 1 (MsDPV1) and Alfalfa deltaparitivirus (ADPV) isolates obtained from RNA-seq
Region	Isolates	Length(nt)	GenBank ID	Length(nt)	GenBank ID
MsDPV1
Jilin	GN1-JL1	1553	OL521691	-
Jilin	GN1-JL2	1117	OL521692	-
Jilin	GN1-JL3	1308	OL521693	-
Gansu	G9-GS1	1546	OL521694	1272	OL521701
Gansu	G9-GS2	1535	OL521695	1329	OL521702
Gansu	G9-GS3	1563	OL521696	1289	OL521703
Xinjiang	XH1-XJ1	1594	OL521697	1469	OL521704
Xinjiang	XH1-XJ2	1566	OL521698	1332	OL521705
Xinjiang	XH1-XJ3	1585	OL521699	1383	OL521706
Xinjiang	XN2-XJ3	1555	OL521700	1397	OL521707
Beijing	BJMs2	1569	MT675008	1463	MT675009
Beijing	BJMs3	1566	MT675010	1440	MT675011
ADPV
Beijing	BJMs2	-		1468	OM960681
Beijing	BJMs3	-		1479	OM960680
Gansu	G9-GS1	-		1247	OM960682
Gansu	G9-GS2	-		1496	OM960683
Gansu	G9-GS3	-		1247	OM960684
Xinjiang	XH1-XJ1	-		1478	OM960685
Xinjiang	XH1-XJ2	-		1368	OM960686
Xinjiang	XH1-XJ3	-		1371	OM960687
Xinjiang	XN2-XJ3	-		1364	OM960688

[truncated: 1 more sheets: Table S11]
